# Supplementary material for: Stopping the effective non-fluoroquinolone antibiotics at day 7 vs continuing until day 14 in adults with acute pyelonephritis requiring hospitalization: A randomized non-inferiority trial
Source: PLoS One. 2018 May 16;13(5):e0197302. doi: 10.1371/journal.pone.0197302 (PMC5955556; doi:10.1371/journal.pone.0197302)
Supplement: S3 File — (XLS) [file pone.0197302.s005.xls]

## Sheet: Sheet1
sno	age	ageminimisation	sex	allocation	fever	nauseavomiting	dysuria	frequencyurgency	flankpain	diabetesmellitus	renangtender	pulse	bpsystolic	bpdiastolic	tlc	creatinine	aki	organism	bloodculture	revisedregimen	amikacin	hospitalstay	culture_1wk	culture_6wk	retreatment_6wk	antibiotic1	ddd1	antibiotic2	ddd2	antibiotic3	ddd3	totalddd	effectiveregimen	adverseeffects	describe_ae
1	66	2	2	1	1	2	1	1	1	1	1	80	120	70	16000	3.25	1	1	2	2	1	9	1	1	2	1	7	2	3.75			10.75	2	2
2	50	1	2	2	1	2	1	2	1	2	1	102	110	70	13500	1.1	2	1	2	1	2	15	0	0	2	1	15					15	1	1	diarrhea
3	60	2	2	2	1	1	1	1	1	1	1	108	130	80	14300	1.3	2	1	2	2	1	25	0	0	1	5	7.5	2	10.5	2	14	32	2	1	vomiting
4	63	2	1	1	1	1	1	2	1	2	1	86	120	80	7200	1.6	2	4	2	1	1	11	0	0	2	4	9.5	2	3.75			13.25	6	2
5	55	1	1	2	1	1	1	1	1	1	1	102	130	90	17000	3	1	1	3	1	2	14	0	1	2	1	14					14	1	2
6	65	2	1	1	1	1	1	2	1	1	1	94	100	60	19200	1.2	2	1	3	1	2	7	2	2	3	1	7					7	1	2
7	45	1	1	1	1	2	1	2	1	2	1	110	90	60	16000	1.3	2	2	3	1	2	9	0	0	2	3	7.5					7.5	3	2
8	27	1	2	2	1	2	1	2	1	2	1	96	110	70	10500	0.9	2	1	3	1	1	14	0	0	2	2	10.5					10.5	2	2
9	59	2	1	2	1	1	1	1	1	1	1	104	130	80	12300	0.9	2	1	3	2	1	14	0	0	2	1	14	2	10.5			24.5	2	2
10	24	1	1	1	1	1	1	2	1	1	1	132	100	80	30900	1.1	2	6	1	2	1	11	0	0	2	1	5	2	5.25			10.25	2	2
11	49	1	1	1	1	2	1	2	1	2	1	102	110	70	12500	0.9	2	1	3	1	2	9	2	0	2	1	9					9	1	1	diarrhea
12	60	2	1	1	1	1	1	1	1	1	1	92	100	60	12350	2.25	1	1	3	1	1	8	0	0	2	1	7	2	3.75			10.75	4	2
13	50	1	2	2	1	1	1	2	1	1	1	128	110	80	19800	1.29	2	1	2	1	1	14	3	0	2	1	14	2	6.75			20.75	4	2
14	73	2	1	2	1	1	1	1	1	2	1	84	110	70	14300	1.5	2	1	3	1	2	7	2	2	2	1	7					7	1	2
15	43	1	2	1	1	1	1	2	2	1	1	100	120	70	13400	0.9	2	1	2	1	1	7	0	0	2	3	5	2	5.25			10.25	5	2
16	42	1	1	2	1	1	1	2	2	1	1	104	110	80	26600	1.3	2	1	2	2	1	16	0	4	2	1	16	2	11.25			27.25	2	1	diarrhea
17	30	1	2	1	1	1	1	2	2	1	2	100	80	60	13070	1.2	2	1	2	1	1	7	0	4	2	1	6	2	5.25			11.25	4	2
18	74	2	1	2	1	1	1	2	2	2	1	80	110	70	13600	2.74	1	1	2	1	1	14	1	1	2	2	9.9					9.9	2	2
19	51	1	1	1	1	1	1	1	2	2	1	80	100	70	15100	1.2	2	1	2	2	2	12	0	0	2	1	5	2	3.75	3	7	15.75	3	2
20	78	2	1	2	1	2	1	1	2	1	1	80	100	70	15500	1.7	2	1	3	1	1	15	0	0	2	1	14	2	10.5			24.5	4	2
21	33	1	2	2	1	1	1	2	1	2	1	100	110	70	10600	1.1	2	1	3	1	2	14	0	3	2	1	14					14	1	2
22	60	2	2	1	1	1	1	1	1	2	1	110	100	70	18300	1.4	2	1	3	2	1	11	0	0	2	1	4	2	4.2			8.2	2	2
23	49	1	1	2	1	2	1	2	1	2	1	100	110	70	10300	1.3	2	4	3	2	1	16	0	0	2	1	5	2	10.5			15.5	2	2
24	58	2	1	2	1	2	1	2	1	1	1	108	130	80	17500	1.3	2	2	3	1	1	14	3	0	2	5	28	2	10.5			38.5	7	1	thrombophlebitis
25	51	1	2	1	1	1	1	2	1	2	1	122	140	90	14800	4	1	1	3	1	1	8	2	2	2	1	8	2	3.75			11.75	4	2
26	60	2	2	1	1	2	1	2	1	2	1	110	130	80	14900	2.35	1	1	1	1	1	7	2	3	2	3	4	2	3			7	5	2
27	51	1	2	1	1	1	1	1	1	1	1	110	140	90	17700	4.86	1	1	2	2	1	11	1	1	2	1	7	2	3.6			10.6	2	2
28	63	2	2	2	1	1	1	1	1	1	1	98	100	70	12520	3.58	1	1	2	1	1	14	2	3	2	1	13	2	4.2			17.2	4	2
29	64	2	2	1	1	1	1	2	1	1	1	90	130	80	12300	1.2	2	1	3	1	1	10	1	1	2	2	5.25					5.25	2	2
30	50	1	2	2	1	2	1	1	2	2	1	92	150	90	20300	1	2	1	3	1	1	14	2	1	2	2	10.5					10.5	2	1	thrombophlebitis
31	45	1	1	2	1	1	1	2	1	2	1	92	110	70	14140	1.1	2	1	2	1	1	15	0	0	2	3	13.5	2	12.6			26.1	5	2
32	44	1	2	2	1	1	1	2	1	1	1	115	100	60	14420	5	1	1	3	2	1	14	0	3	2	1	3	3	9.75	2	6	18.75	5	2
33	56	2	1	1	1	1	1	1	1	1	1	92	100	70	14150	2.01	1	1	3	1	1	7	0	0	2	2	5.25					5.25	2	2
34	45	1	2	1	1	2	1	1	1	2	1	110	100	70	10330	0.9	2	1	3	1	2	7	0	0	2	1	7					7	1	2
35	22	1	2	1	1	1	1	2	1	2	1	110	150	90	12400	2.86	1	1	3	1	2	8	0	0	2	1	7					7	1	2
36	29	1	1	2	1	1	1	2	2	2	1	79	120	80	13000	2.2	1	1	2	1	1	13	0	0	2	1	14	2	7.5			21.5	4	2
37	46	1	1	1	1	1	1	1	2	1	1	115	100	70	21600	1.4	2	1	3	1	1	10	0	0	2	1	7	2	3.75			10.75	4	2
38	29	1	1	1	1	1	1	2	1	2	1	110	120	80	11980	1.8	2	1	2	1	1	7	1	2	2	4	4.5	2	3			7.5	6	2
39	60	2	2	2	1	1	1	2	2	2	1	107	160	90	16500	1.1	2	1	3	1	1	15	0	0	2	1	14	2	10.5			24.5	4	2
40	68	2	2	2	1	1	1	2	1	1	1	102	150	80	16630	11.5	1	5	3	1	1	14	2	0	2	4	9.65	2	5.25			14.9	6	1	vomiting
41	59	2	2	1	1	2	1	2	2	2	1	110	110	70	14500	1	2	1	2	1	1	7	2	0	2	2	5.25					5.25	2	2
42	30	1	1	2	1	1	1	2	1	1	1	96	120	70	12900	6.1	1	1	1	2	1	17	1	0	2	1	3	4	6.75	2	4.5	14.25	6	2
43	42	1	2	1	1	1	1	2	1	1	1	98	120	70	10800	1.44	2	1	3	1	1	7	0	0	2	2	5.25					5.25	2	2
44	45	1	2	1	1	1	1	2	2	1	2	130	130	70	14700	2.2	1	1	3	1	1	7	0	0	2	2	5.25					5.25	2	1	amikacin induced AKI
45	21	1	2	2	1	2	1	2	1	2	1	70	110	80	8260	0.8	2	1	2	1	1	14	0	0	2	2	8.4					8.4	2	1	thrombophlebitis
46	60	2	1	1	1	1	1	2	1	1	1	100	130	70	10450	1.4	2	1	3	1	1	8	0	0	2	2	6.3					6.3	2	2
47	29	1	2	1	1	1	1	2	1	2	1	96	110	70	10800	1	2	1	3	2	1	10	0	0	2	1	2	2	4.2			6.2	2	2
48	22	1	2	1	1	1	1	2	1	2	1	84	120	70	14000	1.1	2	1	3	1	1	8	0	0	2	2	5.25					5.25	2	2
49	60	2	2	2	1	1	1	2	1	1	1	102	130	80	19330	2	2	1	1	1	2	15	0	0	2	4	9					9	8	1	hypokalemia
50	70	2	2	2	1	2	1	1	1	2	1	104	130	90	12000	1.7	2	4	2	1	2	14	0	0	2	1	14					14	1	2
51	58	2	1	2	1	1	1	2	1	2	1	110	120	70	12360	0.9	2	1	2	1	1	14	0	0	2	1	14	2	10.5			24.5	4	2
52	60	2	1	2	1	2	1	1	1	1	1	64	120	80	7630	5.9	1	1	3	1	1	14	0	0	2	2	4.5					4.5	2	2
53	60	2	2	1	1	1	1	2	1	2	1	84	130	90	14160	2.86	1	1	3	1	2	7	0	0	2	1	7					7	1	2
54	24	1	2	2	1	1	1	2	1	2	1	122	90	60	12280	1.14	2	1	3	1	1	14	0	0	2	2	8.4					8.4	2	2
